# Supplementary material for: Prediction of Hemorrhagic Complication after Thrombolytic Therapy Based on Multimodal Data from Multiple Centers: An Approach to Machine Learning and System Implementation
Source: J Pers Med. 2022 Dec 12;12(12):2052. doi: 10.3390/jpm12122052 (PMC9782609; doi:10.3390/jpm12122052)
Supplement: Supplementary file 1 [file jpm-12-02052-s001.zip]

Archive with 8 entries (8 files):
- Supplementary_Materials/~$pplementary_Materials.docx
- Supplementary_Materials/figure_S1.jpg
- Supplementary_Materials/figure_S2(a).jpg
- Supplementary_Materials/figure_S2(b).jpg
- Supplementary_Materials/figure_S2(c).jpg
- Supplementary_Materials/figure_S2(d).jpg
- Supplementary_Materials/figure_S3.jpg
- Supplementary_Materials/Supplementary_Materials.pdf
